# Supplementary material for: Dietary Habits Modify the Association of Physical Exercise with Cognitive Impairment in Community-Dwelling Older Adults
Source: J Clin Med. 2022 Aug 30;11(17):5122. doi: 10.3390/jcm11175122 (PMC9457371; doi:10.3390/jcm11175122)
Supplement: Supplementary file 1 [file jcm-11-05122-s001.zip]

Archive with 1 entries (1 files):
- jcm-1854122-supplementary.pdf
